# Supplementary material for: Circulating microRNA Panel for Prediction of Recurrence and Survival in Early-Stage Lung Adenocarcinoma
Source: Int J Mol Sci. 2024 Feb 16;25(4):2331. doi: 10.3390/ijms25042331 (PMC10888571; doi:10.3390/ijms25042331)
Supplement: Supplementary file 1 [file ijms-25-02331-s001.zip]

Archive with 1 entries (1 files):
- ijms-2781810-supplementary.pdf
